# Supplementary material for: The Molecular Effects of a High Fat Diet on Endometrial Tumour Biology
Source: Life (Basel). 2020 Sep 10;10(9):188. doi: 10.3390/life10090188 (PMC7554710; doi:10.3390/life10090188)
Supplement: Supplementary file 1 [file life-10-00188-s001.zip]

Archive with 1 entries (1 files):
- life-906543-supplementary.xlsx
